# Supplementary material for: High-Speed X-Ray Imager ‘Hayaka’ and Its Application for Quick Imaging XAFS and in Coquendo 4DCT Observation
Source: Sensors (Basel). 2026 Jan 9;26(2):434. doi: 10.3390/s26020434 (PMC12845620; doi:10.3390/s26020434)
Supplement: Supplementary file 1 [file sensors-26-00434-s001.zip]

Archive with 8 entries (8 files):
- S1.avi
- __MACOSX/._S1.avi
- S2.avi
- __MACOSX/._S2.avi
- S3.avi
- __MACOSX/._S3.avi
- S4.avi
- __MACOSX/._S4.avi
